# Supplementary material for: Complete Chloroplast Genome Sequence Structure and Phylogenetic Analysis of Kohlrabi (Brassica oleracea var. gongylodes L.)
Source: Genes (Basel). 2024 Apr 26;15(5):550. doi: 10.3390/genes15050550 (PMC11120933; doi:10.3390/genes15050550)
Supplement: Supplementary file 1 [file genes-15-00550-s001.zip]

Archive with 4 entries (4 files):
- Table S1.xls
- Table S2.xlsx
- Table S3.xls
- Table S4.xls
