# Supplementary material for: Complete Chloroplast Genome Sequence Structure and Phylogenetic Analysis of Kohlrabi (Brassica oleracea var. gongylodes L.)
Source: Genes (Basel). 2024 Apr 26;15(5):550. doi: 10.3390/genes15050550 (PMC11120933; doi:10.3390/genes15050550)
Supplement: Supplementary file 1 [file genes-15-00550-s001.zip › Table S1.xls]

Table S1 Codon preference analysis statistics data.
Amino Acid	Symbol	Codon	No.	RSCU
*	Ter	UAA	53	1.8276
*	Ter	UAG	22	0.7587
*	Ter	UGA	12	0.4137
A	Ala	GCA	382	1.1152
A	Ala	GCC	207	0.6044
A	Ala	GCG	146	0.4264
A	Ala	GCU	635	1.854
C	Cys	UGC	80	0.4908
C	Cys	UGU	246	1.5092
D	Asp	GAC	202	0.3848
D	Asp	GAU	848	1.6152
E	Glu	GAA	1062	1.5214
E	Glu	GAG	334	0.4786
F	Phe	UUC	519	0.6424
F	Phe	UUU	1097	1.3576
G	Gly	GGA	733	1.6604
G	Gly	GGC	168	0.3804
G	Gly	GGG	290	0.6568
G	Gly	GGU	575	1.3024
H	His	CAC	150	0.4934
H	His	CAU	458	1.5066
I	Ile	AUA	725	0.9465
I	Ile	AUC	433	0.5652
I	Ile	AUU	1140	1.4883
K	Lys	AAA	1168	1.5338
K	Lys	AAG	355	0.4662
L	Leu	CUA	396	0.84
L	Leu	CUC	190	0.4032
L	Leu	CUG	172	0.3648
L	Leu	CUU	587	1.245
L	Leu	UUA	957	2.0298
L	Leu	UUG	527	1.1178
M	Met	AUG	603	1.9966
M	Met	GUG	1	0.0034
N	Asn	AAC	303	0.4608
N	Asn	AAU	1012	1.5392
P	Pro	CCA	310	1.1632
P	Pro	CCC	195	0.7316
P	Pro	CCG	141	0.5292
P	Pro	CCU	420	1.576
Q	Gln	CAA	739	1.5526
Q	Gln	CAG	213	0.4474
R	Arg	AGA	471	1.7964
R	Arg	AGG	162	0.618
R	Arg	CGA	357	1.362
R	Arg	CGC	109	0.4158
R	Arg	CGG	125	0.477
R	Arg	CGU	349	1.3314
S	Ser	AGC	125	0.3654
S	Ser	AGU	410	1.1982
S	Ser	UCA	418	1.2216
S	Ser	UCC	293	0.8562
S	Ser	UCG	199	0.5814
S	Ser	UCU	608	1.7772
T	Thr	ACA	429	1.2472
T	Thr	ACC	246	0.7152
T	Thr	ACG	145	0.4216
T	Thr	ACU	556	1.6164
V	Val	GUA	512	1.436
V	Val	GUC	181	0.5076
V	Val	GUG	200	0.5612
V	Val	GUU	533	1.4952
W	Trp	UGG	452	1
Y	Tyr	UAC	189	0.3838
Y	Tyr	UAU	796	1.6162
