# Supplementary material for: Complete Chloroplast Genome Sequence Structure and Phylogenetic Analysis of Kohlrabi (Brassica oleracea var. gongylodes L.)
Source: Genes (Basel). 2024 Apr 26;15(5):550. doi: 10.3390/genes15050550 (PMC11120933; doi:10.3390/genes15050550)
Supplement: Supplementary file 1 [file genes-15-00550-s001.zip › Table S2.xlsx]

## Sheet: GL.dispered.repeat
Table S2. Interspersed repeat sequence statistics data and distribution.
#Id	LengthI	StartI	Type	LengthII	StartII	Hamming distance	E-value
1	26197	83137	P	26197	127168	0	0
2	47	61539	F	47	61583	0	3.34e-19
3	46	37725	F	46	39949	-3	5.48e-13
4	45	75674	P	45	75674	-1	7.21e-16
5	43	37704	F	43	39928	-3	2.85e-11
6	40	28145	P	40	28145	0	5.47e-15
7	40	73171	P	40	73175	-3	1.46e-09
8	37	97778	F	37	119318	-3	7.35e-08
9	37	119318	P	37	138687	-3	7.35e-08
10	36	9182	P	36	9182	0	1.4e-12
11	36	172	P	36	172	-2	7.94e-09
12	34	106664	F	34	106696	-2	1.13e-07
13	34	106664	P	34	129772	-2	1.13e-07
14	34	106696	P	34	129804	-2	1.13e-07
15	34	129772	F	34	129804	-2	1.13e-07
16	32	6223	P	32	6223	0	3.59e-10
17	32	88070	F	32	88091	-3	4.8e-05
18	32	88070	P	32	148379	-3	4.8e-05
19	32	88091	P	32	148400	-3	4.8e-05
20	32	148379	F	32	148400	-3	4.8e-05
21	31	7603	F	31	34397	-3	0.000174
22	30	61473	P	30	61473	0	5.74e-09
23	30	7604	P	30	43913	-1	5.16e-07
24	30	42810	F	30	97787	-2	2.25e-05
25	30	42810	P	30	138685	-2	2.25e-05
26	30	64605	P	30	64605	-2	2.25e-05
27	30	122596	P	30	123176	-2	2.25e-05
28	30	124278	P	30	124278	-2	2.25e-05
29	30	34398	P	30	43913	-3	0.000629
30	30	34466	P	30	43851	-3	0.000629
31	30	65897	P	30	65948	-3	0.000629
32	30	124225	F	30	124252	-3	0.000629
33	30	173	R	30	34492	-3	0.000629
34	30	185	R	30	112594	-3	0.000629
35	30	34491	R	30	174	-3	0.000629
