# Supplementary material for: Complete Chloroplast Genome Sequence Structure and Phylogenetic Analysis of Kohlrabi (Brassica oleracea var. gongylodes L.)
Source: Genes (Basel). 2024 Apr 26;15(5):550. doi: 10.3390/genes15050550 (PMC11120933; doi:10.3390/genes15050550)
Supplement: Supplementary file 1 [file genes-15-00550-s001.zip › Table S3.xls]

Table S3. Simple sequence repeat statistics data and distribution.
ID	Repeat Motif	Length(bp)	Start	End	Region	Gene
1	(T)8atc(A)9	20	136	155	LSC
2	(A)8	8	211	218	LSC
3	(TTC)3	9	658	666	LSC	psbA
4	(A)8	8	1721	1728	LSC	trnK-UUU
5	(A)9	9	2842	2850	LSC	matK
6	(T)9	9	2917	2925	LSC	matK
7	(A)8	8	3436	3443	LSC	matK
8	(AT)7(T)9*	22	3756	3777	LSC	trnK-UUU
9	(T)11	11	3978	3988	LSC	trnK-UUU
10	(T)12	12	4061	4072	LSC	trnK-UUU
11	(A)8	8	4100	4107	LSC	trnK-UUU
12	(A)8	8	4292	4299	LSC
13	(TA)5	10	4557	4566	LSC
14	(TAA)3	9	4767	4775	LSC
15	(C)9	9	5150	5158	LSC	rps16
16	(T)8	8	5715	5722	LSC	rps16
17	(TA)5	10	6234	6243	LSC
18	(T)11	11	6815	6825	LSC
19	(T)15	15	7336	7350	LSC
20	(A)9	9	7742	7750	LSC
21	(T)11	11	7777	7787	LSC
22	(TA)5	10	7841	7850	LSC
23	(AT)5	10	7917	7926	LSC
24	(A)8	8	8202	8209	LSC
25	(T)9caga(T)8	21	8259	8279	LSC
26	(A)9	9	11106	11114	LSC
27	(A)9	9	11574	11582	LSC	atpF
28	(T)15	15	12160	12174	LSC	atpF
29	(A)10	10	12446	12455	LSC
30	(T)11	11	12467	12477	LSC
31	(AAT)4	12	12612	12623	LSC
32	(A)9	9	12713	12721	LSC
33	(A)8ctacg(A)10	23	12854	12876	LSC
34	(AT)6	12	13319	13330	LSC
35	(T)8	8	13390	13397	LSC
36	(A)9	9	13601	13609	LSC
37	(AAC)3	9	13748	13756	LSC	atpI
38	(T)9	9	14417	14425	LSC
39	(A)8	8	14572	14579	LSC
40	(TTA)3	9	14594	14602	LSC
41	(GAT)3	9	14811	14819	LSC	rps2
42	(T)9	9	15624	15632	LSC	rpoC2
43	(AAT)3	9	16488	16496	LSC	rpoC2
44	(T)10	10	16762	16771	LSC	rpoC2
45	(T)11	11	17511	17521	LSC	rpoC2
46	(A)8	8	17654	17661	LSC	rpoC2
47	(T)9	9	18046	18054	LSC	rpoC2
48	(TA)5	10	18883	18892	LSC	rpoC2
49	(A)8	8	21332	21339	LSC	rpoC1
50	(A)8	8	21982	21989	LSC	rpoC1
51	(T)9	9	22031	22039	LSC	rpoC1
52	(T)8	8	25142	25149	LSC	rpoB
53	(T)10	10	25246	25255	LSC	rpoB
54	(T)9	9	26087	26095	LSC
55	(T)8	8	26287	26294	LSC
56	(TTA)4	12	26446	26457	LSC
57	(TA)5	10	26479	26488	LSC
58	(T)9	9	26564	26572	LSC
59	(A)11	11	26937	26947	LSC
60	(T)8	8	27828	27835	LSC
61	(CAAA)3	12	27991	28002	LSC
62	(T)10	10	28408	28417	LSC
63	(A)8	8	28904	28911	LSC
64	(T)9	9	29021	29029	LSC
65	(T)10	10	29383	29392	LSC
66	(A)8	8	30214	30221	LSC
67	(A)16	16	30260	30275	LSC
68	(A)8	8	30327	30334	LSC
69	(T)8	8	30357	30364	LSC
70	(AT)7	14	30560	30573	LSC
71	(TAA)3c(TAA)3	19	30778	30796	LSC
72	(AAT)3	9	30852	30860	LSC
73	(AGT)3	9	34220	34228	LSC
74	(TTCT)3	12	34268	34279	LSC
75	(T)8	8	34514	34521	LSC
76	(A)9	9	35230	35238	LSC
77	(A)9	9	35681	35689	LSC
78	(TCT)3	9	36188	36196	LSC	rps14
79	(A)9	9	36335	36343	LSC
80	(GAT)3	9	37747	37755	LSC	psaB
81	(GCA)3	9	39646	39654	LSC	psaA
82	(ATG)3	9	39972	39980	LSC	psaA
83	(C)8(T)9	17	41080	41096	LSC
84	(T)9	9	41145	41153	LSC
85	(A)10	10	41568	41577	LSC
86	(TAA)3	9	41996	42004	LSC	ycf3
87	(A)9	9	42030	42038	LSC	ycf3
88	(T)9	9	42465	42473	LSC	ycf3
89	(AAG)3	9	43153	43161	LSC	ycf3
90	(T)8	8	44198	44205	LSC
91	(A)8	8	44864	44871	LSC
92	(T)8	8	45162	45169	LSC
93	(A)8	8	45192	45199	LSC
94	(TAAA)3	12	45436	45447	LSC
95	(T)8	8	45548	45555	LSC
96	(ATT)4	12	45612	45623	LSC
97	(A)8	8	45819	45826	LSC
98	(A)8	8	45979	45986	LSC
99	(A)8	8	47031	47038	LSC
100	(A)8gt(A)9gatcta(TATC)3	37	47095	47131	LSC
101	(T)13	13	47324	47336	LSC
102	(ATA)3	9	47401	47409	LSC
103	(AAC)3	9	48656	48664	LSC	ndhK
104	(T)10ac(T)9	21	48803	48823	LSC
105	(T)8	8	49491	49498	LSC
106	(T)8	8	49766	49773	LSC
107	(TTA)3	9	49936	49944	LSC	trnV-UAC
108	(T)9	9	49983	49991	LSC	trnV-UAC
109	(A)10	10	50050	50059	LSC	trnV-UAC
110	(A)8	8	50427	50434	LSC	trnV-UAC
111	(T)14	14	50869	50882	LSC
112	(A)8	8	53052	53059	LSC
113	(T)10	10	53171	53180	LSC
114	(C)8	8	53228	53235	LSC
115	(TTA)3	9	53321	53329	LSC
116	(GCT)3	9	54974	54982	LSC	rbcL
117	(T)8	8	55111	55118	LSC
118	(A)9	9	55200	55208	LSC
119	(T)8	8	55396	55403	LSC
120	(T)8	8	55476	55483	LSC
121	(T)10	10	55633	55642	LSC
122	(T)8	8	56056	56063	LSC	accD
123	(ATC)3	9	58154	58162	LSC
124	(T)8	8	58567	58574	LSC	ycf4
125	(T)9	9	59022	59030	LSC
126	(T)9	9	59063	59071	LSC
127	(T)8	8	59448	59455	LSC	cemA
128	(A)11	11	60220	60230	LSC
129	(C)8	8	60689	60696	LSC	petA
130	(A)8	8	60763	60770	LSC	petA
131	(TA)5	10	61869	61878	LSC
132	(ATA)3	9	61935	61943	LSC
133	(C)11	11	62109	62119	LSC
134	(TAA)3	9	62142	62150	LSC
135	(T)12	12	63338	63349	LSC
136	(C)8	8	63613	63620	LSC
137	(AAT)3	9	63724	63732	LSC
138	(T)8	8	63934	63941	LSC
139	(A)11	11	64103	64113	LSC
140	(T)10	10	64126	64135	LSC
141	(T)8	8	64197	64204	LSC
142	(T)9	9	64910	64918	LSC
143	(A)8	8	65230	65237	LSC
144	(T)9	9	65420	65428	LSC
145	(C)8(T)9	17	65897	65913	LSC
146	(A)8	8	65961	65968	LSC
147	(A)10	10	66012	66021	LSC
148	(A)8	8	66057	66064	LSC
149	(T)8	8	66201	66208	LSC
150	(AAC)3	9	66874	66882	LSC	rps18
151	(A)13	13	67123	67135	LSC
152	(A)9	9	67760	67768	LSC
153	(A)8	8	67871	67878	LSC
154	(A)8	8	68627	68634	LSC
155	(T)8	8	69220	69227	LSC	clpP
156	(T)8	8	69261	69268	LSC	clpP
157	(A)8	8	69779	69786	LSC	clpP
158	(T)9	9	69913	69921	LSC	clpP
159	(TAA)3	9	70034	70042	LSC	clpP
160	(T)9	9	70093	70101	LSC	clpP
161	(T)12	12	70265	70276	LSC	clpP
162	(T)10	10	70288	70297	LSC	clpP
163	(T)8	8	70403	70410	LSC	clpP
164	(A)9	9	70825	70833	LSC
165	(T)8	8	70888	70895	LSC
166	(T)8	8	73109	73116	LSC	psbT
167	(T)8	8	74029	74036	LSC	petB
168	(T)11	11	74110	74120	LSC	petB
169	(T)8	8	74512	74519	LSC	petB
170	(T)8	8	76831	76838	LSC
171	(T)8	8	76852	76859	LSC	rpoA
172	(T)13	13	77038	77050	LSC	rpoA
173	(TTC)3	9	77128	77136	LSC	rpoA
174	(T)8	8	78375	78382	LSC
175	(A)8	8	78805	78812	LSC
176	(C)8	8	78950	78957	LSC
177	(T)8	8	79602	79609	LSC
178	(A)8	8	80051	80058	LSC
179	(A)9	9	80070	80078	LSC
180	(T)10	10	80677	80686	LSC	rpl16
181	(A)9	9	80883	80891	LSC	rpl16
182	(T)10	10	81154	81163	LSC	rpl16
183	(T)9	9	81417	81425	LSC	rpl16
184	(T)10	10	81550	81559	LSC	rpl16
185	(T)10	10	81661	81670	LSC
186	(TCT)3	9	82334	82342	LSC	rps3
187	(TGC)3	9	82710	82718	LSC	rpl22
188	(A)11	11	82925	82935	LSC
189	(T)9	9	83227	83235	IR	rps19
190	(T)8	8	83266	83273	IR
191	(TTC)3	9	83360	83368	IR	rpl2
192	(GAT)3	9	83824	83832	IR	rpl2
193	(A)9	9	88691	88699	IR	ycf2
194	(TCT)3	9	89392	89400	IR	ycf2
195	(CTT)3	9	89498	89506	IR	ycf2
196	(GAA)3	9	91228	91236	IR	ycf2
197	(TTG)3	9	92640	92648	IR	ycf15
198	(TA)5	10	93476	93485	IR
199	(AGA)3	9	94531	94539	IR	ndhB
200	(A)9ccaaa(T)14	28	96131	96158	IR
201	(T)9gatc(A)9	22	98259	98280	IR
202	(T)10	10	98300	98309	IR
203	(T)11	11	99078	99088	IR
204	(CTG)3	9	103736	103744	IR	rrn23
205	(A)8	8	107026	107033	IR	rrn5
206	(AT)5	10	107448	107457	IR
207	(T)9	9	107474	107482	IR
208	(CAA)3	9	108795	108803	IR	ycf1
209	(A)10	10	109314	109323	IR	ndhF
210	(TCT)3	9	110087	110095	SSC	ndhF
211	(T)8	8	110130	110137	SSC	ndhF
212	(TAA)3	9	110965	110973	SSC	ndhF
213	(A)8	8	111087	111094	SSC	ndhF
214	(ATAG)3	12	111359	111370	SSC	ndhF
215	(TA)9	18	111597	111614	SSC
216	(A)8cgatttgtc(T)16actact(A)8	47	111764	111810	SSC
217	(A)8	8	111931	111938	SSC
218	(ATT)3	9	111963	111971	SSC
219	(T)8caagaaa(TAT)3aatcgata(T)9	41	112016	112056	SSC
220	(A)11gata(AT)6	27	112599	112625	SSC
221	(A)8	8	112659	112666	SSC
222	(ATT)3	9	112814	112822	SSC
223	(T)8	8	112922	112929	SSC
224	(ATT)3	9	113554	113562	SSC	ccsA
225	(A)14	14	113669	113682	SSC	ccsA
226	(A)8	8	114404	114411	SSC
227	(T)9	9	114563	114571	SSC
228	(A)8	8	114881	114888	SSC	ndhD
229	(A)9	9	116187	116195	SSC
230	(T)9	9	117892	117900	SSC
231	(TTC)3	9	119111	119119	SSC	ndhA
232	(A)9	9	119697	119705	SSC	ndhA
233	(A)11	11	119762	119772	SSC	ndhA
234	(T)8	8	120083	120090	SSC	ndhA
235	(T)8	8	120227	120234	SSC	ndhA
236	(AT)7tcc(T)11ca(T)11	41	120287	120327	SSC	ndhA
237	(AGC)3	9	120428	120436	SSC	ndhA
238	(T)9	9	122272	122280	SSC	rps15
239	(T)8	8	122439	122446	SSC	rps15
240	(TAA)3	9	122535	122543	SSC
241	(A)10	10	122605	122614	SSC
242	(TA)5	10	122815	122824	SSC	ycf1
243	(T)8	8	123003	123010	SSC	ycf1
244	(T)12	12	123096	123107	SSC	ycf1
245	(T)10	10	123187	123196	SSC	ycf1
246	(T)11	11	123208	123218	SSC	ycf1
247	(T)8	8	123749	123756	SSC	ycf1
248	(A)8	8	123903	123910	SSC	ycf1
249	(T)8	8	124382	124389	SSC	ycf1
250	(T)10	10	124444	124453	SSC	ycf1
251	(T)9	9	124755	124763	SSC	ycf1
252	(T)19	19	124803	124821	SSC	ycf1
253	(T)8	8	124861	124868	SSC	ycf1
254	(A)13	13	124958	124970	SSC	ycf1
255	(T)14	14	124990	125003	SSC	ycf1
256	(T)8	8	125017	125024	SSC	ycf1
257	(T)8	8	125189	125196	SSC	ycf1
258	(T)13	13	125310	125322	SSC	ycf1
259	(T)8	8	125449	125456	SSC	ycf1
260	(T)8	8	125572	125579	SSC	ycf1
261	(TTC)3gtttttatc(A)9(T)9	36	125951	125986	SSC	ycf1
262	(T)11	11	126007	126017	SSC	ycf1
263	(A)13	13	126037	126049	SSC	ycf1
264	(A)8	8	126065	126072	SSC	ycf1
265	(TTC)3	9	126491	126499	SSC	ycf1
266	(A)8	8	126529	126536	SSC	ycf1
267	(T)8	8	126660	126667	SSC	ycf1
268	(T)9	9	126925	126933	SSC	ycf1
269	(A)8	8	127039	127046	SSC	ycf1
270	(T)10	10	127178	127187	IR	ycf1
271	(TTG)3	9	127698	127706	IR	ycf1
272	(A)9	9	129019	129027	IR
273	(AT)5	10	129044	129053	IR
274	(T)8	8	129468	129475	IR	rrn5
275	(CAG)3	9	132757	132765	IR	rrn23
276	(A)11	11	137413	137423	IR
277	(A)10	10	138192	138201	IR
278	(T)9gatc(A)9	22	138221	138242	IR
279	(A)14tttgg(T)9	28	140343	140370	IR
280	(TCT)3	9	141962	141970	IR	ndhB
281	(AT)5	10	143015	143024	IR
282	(CAA)3	9	143853	143861	IR	ycf15
283	(TTC)3	9	145265	145273	IR	ycf2
284	(AAG)3	9	146995	147003	IR	ycf2
285	(AGA)3	9	147101	147109	IR	ycf2
286	(T)9	9	147802	147810	IR	ycf2
287	(ATC)3	9	152669	152677	IR	rpl2
288	(GAA)3	9	153133	153141	IR	rpl2
289	(A)8	8	153228	153235	IR
290	(A)9	9	153266	153274	IR
