# Supplementary material for: Complete Chloroplast Genome Sequence Structure and Phylogenetic Analysis of Kohlrabi (Brassica oleracea var. gongylodes L.)
Source: Genes (Basel). 2024 Apr 26;15(5):550. doi: 10.3390/genes15050550 (PMC11120933; doi:10.3390/genes15050550)
Supplement: Supplementary file 1 [file genes-15-00550-s001.zip › Table S4.xls]

Table S4. The SSR primers sequences list based on the kohlrabi chloroplast genome sequence.
SSR nr.	SSR	size	start	end	FPr1(5'-3')	Tm	Size	RPr1(5'-3')	Tm	Size	PSize	Start	End
1	(T)8atc(A)9	20	136	155	AATCCACTTGGCTACATCCG	59.955	20	CGAGCGATATAAGCCTTCAA	58.161	20	230	55	284
2	(A)8	8	211	218	AATCCACTTGGCTACATCCG	59.955	20	CGAGCGATATAAGCCTTCAA	58.161	20	230	55	284
3	(TTC)3	9	658	666	GCCAAAATAACCGTGAGCAG	60.637	20	GTATTCGGCGGTTCCCTATT	60.171	20	156	621	776
4	(A)8	8	1721	1728	ATGATCCATAGTGGGTTGCC	59.635	20	GAAAAATGCAAGCACGGTTT	60.117	20	120	1645	1764
5	(A)9	9	2842	2850	CTTGAGCAACCCTAAGAGCG	60.147	20	TTGCAATTGGAAGAATTTTGA	58.265	21	244	2706	2949
6	(T)9	9	2917	2925	CTTGAGCAACCCTAAGAGCG	60.147	20	TTGCAATTGGAAGAATTTTGA	58.265	21	244	2706	2949
7	(A)8	8	3436	3443	GAAAATGGGGCGGTTTCTAT	60.15	20	GGGCTCGTCAACAGAGTTTT	59.333	20	107	3366	3472
8	(AT)7(T)9*	22	3756	3777	TCTGAAATGACACATAGTGCGA	59.347	22	AGTCCGTTTGGGTTAGGTTG	58.955	20	277	3558	3834
9	(T)11	11	3978	3988	AAAATTCCTTCCCATACCCG	60.013	20	CCTGAAAGGAATGAACGGAA	60.044	20	278	3887	4164
10	(T)12	12	4061	4072	AAAATTCCTTCCCATACCCG	60.013	20	CCTGAAAGGAATGAACGGAA	60.044	20	278	3887	4164
11	(A)8	8	4100	4107	AAAATTCCTTCCCATACCCG	60.013	20	CCTGAAAGGAATGAACGGAA	60.044	20	278	3887	4164
12	(A)8	8	4292	4299	TTCCGTTCATTCCTTTCAGG	60.044	20	CGCACACATGACTGGATTTT	59.572	20	221	4145	4365
13	(TA)5	10	4557	4566	TTAACCCCCTGGTTTGTGAG	59.824	20	TCCTGCTAAAAACTACCATGTTT	57.131	23	252	4480	4731
14	(TAA)3	9	4767	4775	AAAACATGGTAGTTTTTAGCAGGA	58.392	24	GGCAGGGATTTTTACGGAAT	60.15	20	237	4708	4944
15	(C)9	9	5150	5158	GCGCCCTTTTTAAGGAAATC	60.042	20	TTTTCTCGAGCCGTATGAGG	60.344	20	220	4981	5200
16	(T)8	8	5715	5722	GCAACAAGCCCCTTATTTTG	59.586	20	GCCGGAGTAAGGATCTAGGG	60.053	20	233	5564	5796
17	(TA)5	10	6234	6243	CAGAATTCAAATGAATCCCACA	59.801	22	TTCTTTTTCATTATTTCACCCGA	59.838	23	210	6154	6363
18	(T)11	11	6815	6825	GAGAATGAAAGGATTTTTGATTGA	58.672	24	TGGATTCAAAAAGGCGTAGG	60.067	20	250	6748	6997
19	(T)15	15	7336	7350	TCTGGATCATTTGATTTCCTCA	59.505	22	TTCTTCACGTCCCGGATTAC	59.933	20	275	7211	7485
24	(A)8	8	8202	8209	CATCCGATGGGTTTTTAGACA	59.809	21	GGGGTTAAAGGAACGAATCA	58.879	20	215	8165	8379
25	(T)9caga(T)8	21	8259	8279	AAAGGAATCCTGCTTTGCCT	60.208	20	GGGGTTAAAGGAACGAATCA	58.879	20	174	8206	8379
26	(A)9	9	11106	11114	ATTGCTCAATACGTTCACGG	58.651	20	TGAACGGGTTTTCCAACAAG	60.893	20	257	11019	11275
27	(A)9	9	11574	11582	TGATCCGCCTCCATTTCTAC	60.036	20	AGATTCATGTTTGGTTCGGG	59.79	20	200	11417	11616
28	(T)15	15	12160	12174	GGTCCCAAATTTTTGGTTGA	59.64	20	TGGAAAGGGAGTGTGTGTGA	60.129	20	212	12076	12287
29	(A)10	10	12446	12455	CCAAGTAAACGAAAGAATCGG	58.751	21	AAAACTTGGTCTCAAATTCTAGCTT	58.254	25	280	12385	12664
30	(T)11	11	12467	12477	CCAAGTAAACGAAAGAATCGG	58.751	21	AAAACTTGGTCTCAAATTCTAGCTT	58.254	25	280	12385	12664
31	(AAT)4	12	12612	12623	CCAAGTAAACGAAAGAATCGG	58.751	21	AAAACTTGGTCTCAAATTCTAGCTT	58.254	25	280	12385	12664
32	(A)9	9	12713	12721	CTCCTTTTTGCGCAACACTC	60.944	20	GAGACAACAACCCTTGGGAA	59.943	20	129	12689	12817
33	(A)8ctacg(A)10	23	12854	12876	TTCCCAAGGGTTGTTGTCTC	59.943	20	ACAACCTGAGGCAGAAGGAA	59.844	20	226	12798	13023
34	(AT)6	12	13319	13330	TTCCTATCCACGGGATTTTG	59.756	20	TGCCCCACTATTTTTGTGAA	59.013	20	199	13287	13485
35	(T)8	8	13390	13397	TTCCTATCCACGGGATTTTG	59.756	20	TGCCCCACTATTTTTGTGAA	59.013	20	199	13287	13485
36	(A)9	9	13601	13609	TTCACAAAAATAGTGGGGCA	59.013	20	TTTACAAGCGGGATTCAAGC	60.209	20	227	13466	13692
37	(AAC)3	9	13748	13756	AGCTTGAATCCCGCTTGTAA	59.845	20	ACGACGGTTGCTTTAGCTTT	59.044	20	279	13672	13950
38	(T)9	9	14417	14425	TCATATTGCCCTCTGACAGAAA	59.708	22	GGGCTCCCTGTATTTCGATT	60.286	20	206	14358	14563
39	(A)8	8	14572	14579	AAATCGAAATACAGGGAGCC	58.136	20	ATTCGCAATTTGTGAGGGTC	59.939	20	106	14543	14648
40	(TTA)3	9	14594	14602	AAATCGAAATACAGGGAGCC	58.136	20	ATTCGCAATTTGTGAGGGTC	59.939	20	106	14543	14648
41	(GAT)3	9	14811	14819	TAGCGTCATCATTTGCTGGA	60.366	20	GGATGCAGCTGTGTTGAAGA	59.992	20	224	14683	14906
42	(T)9	9	15624	15632	GAGCCGAGCCATTATTTTGT	59.186	20	TTGTTCACGGCAACATACCA	60.967	20	267	15397	15663
43	(AAT)3	9	16488	16496	TCCAAGACTTATTATTGTGGACG	58.2	23	CCCTTAGGAACAGCCATTCA	60.066	20	276	16455	16730
44	(T)10	10	16762	16771	TGAATGGCTGTTCCTAAGGG	60.066	20	TGATCTCTGCAGATTCCGTG	59.942	20	265	16711	16975
45	(T)11	11	17511	17521	AAATGGATATCCCCCGAAAA	60.329	20	TAAAGGCGGACTCAATCGTC	60.214	20	280	17473	17752
46	(A)8	8	17654	17661	TCTCTCCACTCGGATCAACC	60.199	20	TAAAGGCGGACTCAATCGTC	60.214	20	233	17520	17752
47	(T)9	9	18046	18054	TTCGCTTGCTCTTGAATCG	60.227	19	TACCCTTTCTTTCCGTCGAA	59.679	20	262	17887	18148
48	(TA)5	10	18883	18892	ATTTCGAAAGGCGACACATC	60.081	20	ATGGAGCCCGTAAAGGAGTT	59.962	20	251	18855	19105
49	(A)8	8	21332	21339	TTCGCAAATCTAAATCGGCT	59.816	20	AGCCGGATGAGAGGAAACTT	60.212	20	266	21240	21505
50	(A)8	8	21982	21989	TTAGGTCCTGCGTTACCTCG	60.262	20	ACAAGGGCGATTGGTCTATG	59.955	20	242	21828	22069
51	(T)9	9	22031	22039	TTAGGTCCTGCGTTACCTCG	60.262	20	ACAAGGGCGATTGGTCTATG	59.955	20	242	21828	22069
52	(T)8	8	25142	25149	AAAGATCCGCTACAGAGCGA	60.118	20	TGTGTAGGTGGGGATCCAAT	60.05	20	268	24930	25197
53	(T)10	10	25246	25255	ATTGGATCCCCACCTACACA	60.05	20	GCAAGAATATGGGCTCGTGT	60.103	20	218	25178	25395
54	(T)9	9	26087	26095	TGAAATCCGTATGAACGGAGA	60.454	21	TGCGATCGAATTGGAATATG	59.478	20	171	26049	26219
55	(T)8	8	26287	26294	TTCCAATTCGATCGCATACC	60.807	20	TGAACAATGAAATACAAATACATGAAA	58.866	27	130	26204	26333
56	(TTA)4	12	26446	26457	TTGAATTGAAGTAGGTAAGAAAACG	58.111	25	CAGCATGTGCTGTTCCAAAT	59.722	20	146	26397	26542
57	(TA)5	10	26479	26488	TTGAATTGAAGTAGGTAAGAAAACG	58.111	25	CAGCATGTGCTGTTCCAAAT	59.722	20	146	26397	26542
58	(T)9	9	26564	26572	GCACATGCTGTGCTCTACCA	61.057	20	CCCCAGAATCAGAACATACG	58.02	20	164	26533	26696
59	(A)11	11	26937	26947	CAGTCAATAGTTAATGGTTCTGATTTG	59.447	27	AAAAAGGATTTGCAGTCCCC	60.299	20	167	26859	27025
60	(T)8	8	27828	27835	TGTGGGGAAGAAGTGGACTC	60.088	20	AAAGGGGGTTATCCCATGAA	60.37	20	212	27727	27938
61	(CAAA)3	12	27991	28002	TTCATGGGATAACCCCCTTT	60.37	20	GGCCCGCTAGTATGGTAGAA	59.205	20	270	27919	28188
62	(T)10	10	28408	28417	AGGAACGAGAATGAAGAGTGC	58.539	21	TGAATCGATTTTATAGCTCCGA	58.85	22	224	28332	28555
63	(A)8	8	28904	28911	TGTGATAAAGACGAGTCCCG	58.722	20	CGAATCCAACCAAGTAAAGAGG	59.994	22	177	28881	29057
64	(T)9	9	29021	29029	TGATAAAGACGAGTCCCGCT	59.836	20	CGAATCCAACCAAGTAAAGAGG	59.994	22	175	28883	29057
65	(T)10	10	29383	29392	CCTTGCCCAGAAACAAAAAG	59.719	20	AAGCTACCCGCTTTATTTCCA	60.102	21	151	29349	29499
66	(A)8	8	30214	30221	GCTCAACCGCCATCATACTA	58.749	20	TTTTCTATCAGACCAATCACTTCTTT	58.854	26	280	30050	30329
67	(A)16	16	30260	30275	GCTCAACCGCCATCATACTA	58.749	20	TTTTCTATCAGACCAATCACTTCTTT	58.854	26	280	30050	30329
68	(A)8	8	30327	30334	CTTTTAAAGAAGTGATTGGTCTGAT	57.255	25	TTCGCAACTAGAAGCGAGAA	58.942	20	219	30299	30517
69	(T)8	8	30357	30364	AAAGAAGTGATTGGTCTGATAGAAAA	58.854	26	TTCGCAACTAGAAGCGAGAA	58.942	20	214	30304	30517
70	(AT)7	14	30560	30573	TCGCTTCTAGTTGCGAAATG	59.206	20	CGGATTTGAACCGATGACTT	59.933	20	175	30501	30675
71	(TAA)3c(TAA)3	19	30778	30796	TCGGTTCAAATCCGATAAGG	59.894	20	CGAAAAAGGGAAACAACGAA	60.081	20	247	30662	30908
72	(AAT)3	9	30852	30860	TCGGTTCAAATCCGATAAGG	59.894	20	CGAAAAAGGGAAACAACGAA	60.081	20	247	30662	30908
73	(AGT)3	9	34220	34228	GCAGCAGGATTTGAAAAAGG	59.823	20	CGGCTATACTATCCAGCCGA	60.209	20	175	34150	34324
74	(TTCT)3	12	34268	34279	GCAGCAGGATTTGAAAAAGG	59.823	20	CGGCTATACTATCCAGCCGA	60.209	20	175	34150	34324
75	(T)8	8	34514	34521	AACCACTCGGCCATCTCTC	60.215	19	TCCGTTTATTCGAGATGCCT	59.668	20	267	34471	34737
76	(A)9	9	35230	35238	GGGGGTCGAACTTCTGTAAC	58.499	20	TTGGTTTGGGGTCATTTGAT	60.029	20	279	35131	35409
77	(A)9	9	35681	35689	CTCGCGTCCCAAAAGATAAG	59.839	20	CACGGGTTCAAATCCTGTCT	59.966	20	101	35616	35716
78	(TCT)3	9	36188	36196	AAGGATCGACGAATCAAATG	57.61	20	GCTTTCTTGATTGCCTCCAC	59.82	20	268	36144	36411
79	(A)9	9	36335	36343	TTTTTGCCTCTTCTTCTCCC	58.503	20	GCTTTCTTGATTGCCTCCAC	59.82	20	233	36179	36411
80	(GAT)3	9	37747	37755	TAAAGACCCTTATGCCCACG	59.953	20	CAAGGATCAGGAACTGCCAT	60.073	20	227	37610	37836
81	(GCA)3	9	39646	39654	GATGCCTCAGGACACGATCT	60.231	20	CATATGTATTCCATGCCCCC	59.862	20	193	39565	39757
82	(ATG)3	9	39972	39980	AGACCATGACCAATACCCCA	60.05	20	CCAAGTTTTGCTGAAGGAGC	59.993	20	203	39900	40102
83	(C)8(T)9	17	41080	41096	CCTCTTTCCGGACAACACAT	59.966	20	ATGTAAAGGTGCGAAAACGC	60.138	20	260	40864	41123
84	(T)9	9	41145	41153	TAAAAAGCGTTTTCGCACCT	59.89	20	CGAATAAAAGGGATTTGAAAATGA	60.494	24	221	41098	41318
85	(A)10	10	41568	41577	CGAGAGGGCCAAGAAACTAA	59.448	20	ACAGGCCATTCAACAAGGAG	60.111	20	236	41504	41739
86	(TAA)3	9	41996	42004	ACCTCATACGGCTCGACAAC	60.142	20	AACAGTGGACATGCCTTTTT	57.173	20	252	41801	42052
87	(A)9	9	42030	42038	GCTCGACAACCAACTCTTTTG	59.906	21	GCGGGATAGTTACCTTTCAGA	58.341	21	280	41811	42090
88	(T)9	9	42465	42473	AAAATCGTTTTGGACGATGC	59.945	20	TGCGACTAGAAATTGACCCC	60.074	20	270	42430	42699
89	(AAG)3	9	43153	43161	TTTCTTTGTTCTCAACGCCC	60.227	20	TACGAATAGGAGGCACAGGG	60.088	20	226	43019	43244
90	(T)8	8	44198	44205	GCTATGGAAAATGCTGGGAA	60.038	20	ATAGGAAATGCGTCGGTTTG	59.96	20	260	44029	44288
91	(A)8	8	44864	44871	CCCTCGGTAACGTGACATAAA	59.869	21	TGGGGTAAAAGGGTTAGATCTTG	60.553	23	263	44809	45071
92	(T)8	8	45162	45169	AATGGCGTGGTAACTCTTGG	59.993	20	GATGGTCATCGGTTCGATTC	60.289	20	136	45111	45246
93	(A)8	8	45192	45199	AATGGCGTGGTAACTCTTGG	59.993	20	GATGGTCATCGGTTCGATTC	60.289	20	136	45111	45246
94	(TAAA)3	12	45436	45447	GCTAAGCGGGCTCAACTAAA	59.63	20	TCATGAAATCAAAATTAGAAAGTCG	58.787	25	233	45277	45509
95	(T)8	8	45548	45555	CGACTTTCTAATTTTGATTTCATGAGT	60.274	27	TTGCATGAGGTTAGAACAAAAA	57.515	22	127	45485	45611
96	(ATT)4	12	45612	45623	TCTGATTTGAAATTCTTGGTTTTT	58.303	24	CGAACGGTCGATTCGTTTT	61.016	19	272	45569	45840
97	(A)8	8	45819	45826	TTTTTGTTCTAACCTCATGCAA	57.515	22	TCAATTTTAAGAAATAGTCGAACGG	59.924	25	269	45590	45858
98	(A)8	8	45979	45986	GAATCGACCGTTCGACTATTTC	59.972	22	CCATATCCCCCTTTTTGCTT	60.143	20	279	45827	46105
99	(A)8	8	47031	47038	TGCAATAATCCTTTATCCCCC	59.995	21	ATCTTGGGGGTATTTCTGCC	60.152	20	207	46974	47180
100	(A)8gt(A)9gatcta(TATC)3	37	47095	47131	ATGTTGTGGATCCATCCGTT	60.057	20	ATCTTGGGGGTATTTCTGCC	60.152	20	172	47009	47180
101	(T)13	13	47324	47336	GGCAGAAATACCCCCAAGAT	60.152	20	TCCTAAAAGCCGAGCCAATA	59.81	20	204	47161	47364
102	(ATA)3	9	47401	47409	ATCCTATTGGCTCGGCTTTT	60.061	20	CCTTCGCGGAATATTTTGAA	60.033	20	137	47341	47477
103	(AAC)3	9	48656	48664	ACGATCAAAGTCAAATCGGG	59.933	20	GGAGCGTTGGAATGGTCTTA	60.074	20	267	48608	48874
104	(T)10ac(T)9	21	48803	48823	ACGATCAAAGTCAAATCGGG	59.933	20	GGAGCGTTGGAATGGTCTTA	60.074	20	267	48608	48874
105	(T)8	8	49491	49498	TTCGTTTGGTTGCTGTGGTA	60.149	20	CATTCATTTTCATAGTCGTAAGTGG	59.038	25	279	49339	49617
106	(T)8	8	49766	49773	GACCCCCAGGACTTATGGTT	60.052	20	GAAAGAGCCCAATGCAAAAA	60.188	20	274	49732	50005
107	(TTA)3	9	49936	49944	GACCCCCAGGACTTATGGTT	60.052	20	GAAAGAGCCCAATGCAAAAA	60.188	20	274	49732	50005
108	(T)9	9	49983	49991	ACCGTAGACCTGCTCGGTAA	59.757	20	CCAAAAGCAAACCTACGTCAA	60.152	21	269	49903	50171
109	(A)10	10	50050	50059	TTTTTGCATTGGGCTCTTTC	60.188	20	CCAAAAGCAAACCTACGTCAA	60.152	21	186	49986	50171
110	(A)8	8	50427	50434	CCCTACCGAAATGGGGTACT	60.068	20	AGAGGAGTCCATCACGCAAT	59.685	20	140	50363	50502
111	(T)14	14	50869	50882	GCTTTCATACGGCAGGAGTC	59.843	20	GGCGAACTTGAGAAAAGCTG	60.132	20	256	50771	51026
112	(A)8	8	53052	53059	CGTTTTCAAGCTCAACTAACCA	59.442	22	TGATATCGATGGGACGCATA	59.874	20	229	52997	53225
113	(T)10	10	53171	53180	CGTTTTCAAGCTCAACTAACCA	59.442	22	TGATATCGATGGGACGCATA	59.874	20	229	52997	53225
114	(C)8	8	53228	53235	ATCTGGTTATGCGTCCCATC	59.78	20	CCATGATATTTGATTCGCCA	59.333	20	257	53199	53455
115	(TTA)3	9	53321	53329	TCATGGATGAATTCCGCATA	59.851	20	CCATGATATTTGATTCGCCA	59.333	20	208	53248	53455
116	(GCT)3	9	54974	54982	AATGAGGGACGTGATCTTGC	60.081	20	CGATGGTTGGGAAGTTAAATG	59.325	21	124	54901	55024
117	(T)8	8	55111	55118	TTGCAATTAAACTCGGCTCA	59.443	20	TGGGGATACTTGGTTCAAGC	59.933	20	248	55087	55334
118	(A)9	9	55200	55208	TTGCAATTAAACTCGGCTCA	59.443	20	TGGGGATACTTGGTTCAAGC	59.933	20	248	55087	55334
119	(T)8	8	55396	55403	ACCCATTCTGCATGTTGTCC	60.79	20	AGCAAAGCATGTCAATGCAA	60.41	20	260	55343	55602
120	(T)8	8	55476	55483	ACCCATTCTGCATGTTGTCC	60.79	20	AGCAAAGCATGTCAATGCAA	60.41	20	260	55343	55602
121	(T)10	10	55633	55642	GCAATTGCATTGACATGCTT	59.7	20	AGCTCGCCTCTGTATTCCAA	59.978	20	203	55579	55781
122	(T)8	8	56056	56063	TTGGGGTGAGCGTTCTAGTT	59.734	20	TGCAGATCGTTGTCACCTTT	59.293	20	249	55872	56120
123	(ATC)3	9	58154	58162	CGGATGAGACCGAATCGTAT	59.917	20	GACTTGAATTTCATCCAGCG	58.298	20	212	57974	58185
124	(T)8	8	58567	58574	TCTGCTGGGCCTTTATCCTA	59.801	20	GGAAATCCCCAACGAAAAAT	59.999	20	265	58458	58722
125	(T)9	9	59022	59030	TTCTTGCGTGTACCAATTGAA	59.216	21	CCAGGATGTTATTCCCCCTT	60.011	20	273	58919	59191
126	(T)9	9	59063	59071	TTCTTGCGTGTACCAATTGAA	59.216	21	CCAGGATGTTATTCCCCCTT	60.011	20	273	58919	59191
127	(T)8	8	59448	59455	GAATCCACAAATGCGGTAGG	60.331	20	GATCAACCAGGGCAAAAAGA	60.051	20	114	59376	59489
128	(A)11	11	60220	60230	TTTTTACCCACGAGGGATTC	58.879	20	CTTGAAATGGATGCCCAAGT	59.933	20	244	60190	60433
129	(C)8	8	60689	60696	TAAGCCCGTGGATATTGAGG	59.916	20	TCTTTTCTTGCATCTCGGGT	59.813	20	206	60521	60726
130	(A)8	8	60763	60770	ACCGGAGGGGTTTGAATTAG	60.18	20	TTTTGACCAGGAACAGGACC	59.943	20	135	60668	60802
133	(C)11	11	62109	62119	ATTGTGTCAGTCGGGAAAGC	60.119	20	TCTTTGTCTGATTCGAGGGG	60.187	20	193	62068	62260
134	(TAA)3	9	62142	62150	ATTGTGTCAGTCGGGAAAGC	60.119	20	TCTTTGTCTGATTCGAGGGG	60.187	20	193	62068	62260
135	(T)12	12	63338	63349	CTGACACAGCAACGCAATTT	59.911	20	TGGATTCAATTGACTTGGGA	58.897	20	264	63278	63541
136	(C)8	8	63613	63620	TCCAAAACCCATCAATTTCA	58.792	20	ATGCACGCATTCCAAAGATT	60.478	20	218	63538	63755
137	(AAT)3	9	63724	63732	CCCCCGTTTTTGCTTTTTAT	60.174	20	ATGCACGCATTCCAAAGATT	60.478	20	141	63615	63755
138	(T)8	8	63934	63941	GAATGCGTGCATTGTTTTGT	59.596	20	ATCCTACACGGAGAACGAGA	57.323	20	223	63744	63966
139	(A)11	11	64103	64113	AGAAGGGGGCGTATTCTAGG	59.571	20	TTCATCGTCTTTGGCATCTG	59.799	20	235	64068	64302
140	(T)10	10	64126	64135	AGAAGGGGGCGTATTCTAGG	59.571	20	TTCATCGTCTTTGGCATCTG	59.799	20	235	64068	64302
141	(T)8	8	64197	64204	AGAAGGGGGCGTATTCTAGG	59.571	20	TTCATCGTCTTTGGCATCTG	59.799	20	235	64068	64302
142	(T)9	9	64910	64918	CAGACGTGGTGATCAGTTGG	60.154	20	CAGTTCGGTAGAACGTGGGT	60.028	20	219	64867	65085
143	(A)8	8	65230	65237	TTGGAGACCCACGTTCTACC	59.966	20	CGGGTTCAAATCCTGTCATC	60.317	20	252	65060	65311
144	(T)9	9	65420	65428	ACAGGATTTGAACCCGTGAC	59.827	20	CATTTTCAAATGGAAACGCC	60.302	20	244	65296	65539
145	(C)8(T)9	17	65897	65913	AGATACGATCAACGATCGGG	59.917	20	TATTGGATCCTGAACCCTCG	59.887	20	142	65870	66011
146	(A)8	8	65961	65968	AGATACGATCAACGATCGGG	59.917	20	TATTGGATCCTGAACCCTCG	59.887	20	142	65870	66011
147	(A)10	10	66012	66021	AGATACGATCAACGATCGGG	59.917	20	AGGATACGCTTTCCCTAGCA	58.952	20	175	65870	66044
148	(A)8	8	66057	66064	CGAGGGTTCAGGATCCAATA	59.887	20	GGATTTATGATTCACCCCCA	59.439	20	276	65992	66267
149	(T)8	8	66201	66208	CGAGGGTTCAGGATCCAATA	59.887	20	GGATTTATGATTCACCCCCA	59.439	20	276	65992	66267
150	(AAC)3	9	66874	66882	ATCCAAGCGATCTTTTCGTC	59.273	20	AGGGGTCGACTCACTTCTTTC	59.731	21	244	66733	66976
151	(A)13	13	67123	67135	TTTGTTCGACAAATCCAATCA	59.002	21	CGTCAAAACAAAACGAGGGT	60.008	20	142	67064	67205
152	(A)9	9	67760	67768	GTTTTGTTCTACGCCTCCGA	60.249	20	CTTTCAAAGCAAGGCAAAGG	59.99	20	238	67607	67844
153	(A)8	8	67871	67878	TTCCTTTGCCTTGCTTTGAA	60.856	20	TGGGGTAGAGCCAAAGAATG	60.066	20	223	67823	68045
154	(A)8	8	68627	68634	AATGGTTGGCATACGGAATC	59.651	20	CAACAGAAGCCCAAGCTCAT	60.397	20	243	68528	68770
155	(T)8	8	69220	69227	TCGGCGAAAGAAAACAAAAT	59.699	20	ACATCCCAGCGTCACAAACT	60.577	20	229	69092	69320
156	(T)8	8	69261	69268	TCGGCGAAAGAAAACAAAAT	59.699	20	ACATCCCAGCGTCACAAACT	60.577	20	229	69092	69320
157	(A)8	8	69779	69786	TTACCCATCCACCAGGAGAG	59.92	20	GTGCCTGTACGGCTCCTAAG	59.898	20	192	69659	69850
158	(T)9	9	69913	69921	CCGTACAGGCACCTTTTGAT	59.993	20	TTAAAAGGGAAGCAAGCCCT	60.197	20	136	69839	69974
159	(TAA)3	9	70034	70042	AAGGGCTTGCTTCCCTTTTA	60.197	20	GCCCATTCAGGAACAAGAAA	60.051	20	198	69954	70151
160	(T)9	9	70093	70101	AAGGGCTTGCTTCCCTTTTA	60.197	20	GCCCATTCAGGAACAAGAAA	60.051	20	198	69954	70151
161	(T)12	12	70265	70276	GACAAATGAACCAAATACCGC	59.333	21	TCCGTTTAGCAAAAATCCAA	58.278	20	280	70240	70519
162	(T)10	10	70288	70297	AATGAACCAAATACCGCGTC	59.829	20	GCTCCGTTTAGCAAAAATCC	58.833	20	278	70244	70521
163	(T)8	8	70403	70410	AATGAACCAAATACCGCGTC	59.829	20	GCTCCGTTTAGCAAAAATCC	58.833	20	278	70244	70521
164	(A)9	9	70825	70833	AAGGTACTTTTGGAACGCCA	59.609	20	CAGAAGCCCGTTCGTAAAAA	60.236	20	267	70790	71056
165	(T)8	8	70888	70895	GTGGAAACGTAAGACTGGGG	59.449	20	CAATGGGGGTGAATCCTATG	60.006	20	251	70862	71112
166	(T)8	8	73109	73116	TAAATCGCTGCCGTTTCTTT	59.853	20	GGCGTAATCAGCCTCCAACT	61.533	20	279	72933	73211
167	(T)8	8	74029	74036	ACAGAGAAGGGGGTCTGTCA	59.682	20	AAAGAAGCGTTTGTCCTTTGA	59.007	21	235	73845	74079
168	(T)11	11	74110	74120	GCCGGACTTATTTCCGTTCT	60.451	20	CAGATTCATACGAAAACCACGA	59.996	22	226	73984	74209
169	(T)8	8	74512	74519	CCACAAAGAAGAGCTTTCGC	60.132	20	TTGACATGCGGAGGAACATA	60.073	20	269	74410	74678
170	(T)8	8	76831	76838	GGTTTGACTGGAAAATCGAAA	59.054	21	CCAATTAGAATTGCCTCCCA	59.894	20	252	76756	77007
171	(T)8	8	76852	76859	GGTTTGACTGGAAAATCGAAA	59.054	21	CCAATTAGAATTGCCTCCCA	59.894	20	252	76756	77007
172	(T)13	13	77038	77050	AGATTCTGGGAGGCAATTCT	57.796	20	TTTACCCCTTTTTCCTTTTCA	57.788	21	110	76982	77091
173	(TTC)3	9	77128	77136	TGAAAAGGAAAAAGGGGTAAA	57.788	21	CCTGTTCAAAATGCGAATCA	59.664	20	230	77071	77300
174	(T)8	8	78375	78382	TCCATTTCATGTCAAAACGG	59.371	20	AAATAAGGGCTTCCGTTCGT	59.966	20	177	78351	78527
175	(A)8	8	78805	78812	GGCTGTTCCCCGATTAACTT	60.32	20	CGAACGGTATGGTTCGATTT	59.823	20	162	78687	78848
176	(C)8	8	78950	78957	CCATACCGTTCGGAAGTGAT	59.813	20	AAAAGAATCGGCGGAGAAAT	60.041	20	210	78837	79046
177	(T)8	8	79602	79609	AAGGGTATATGCGTGATACACAA	58.47	23	AAAAGGAACTCGCGTTTTTG	59.379	20	191	79544	79734
178	(A)8	8	80051	80058	ACACATCAATTTTCGAGCCC	59.939	20	AAAAGCTATTTCAATCGCGG	59.345	20	243	79950	80192
179	(A)9	9	80070	80078	ACACATCAATTTTCGAGCCC	59.939	20	AAAAGCTATTTCAATCGCGG	59.345	20	243	79950	80192
180	(T)10	10	80677	80686	TGCAGAACTGGACGTGAGAG	60.178	20	CGAAATAAAATTGATCTTTGATTCTA	57.288	26	183	80573	80755
182	(T)10	10	81154	81163	GTTTCTGGTTTATTCCGCCA	59.938	20	GCCTTGAGCCAATAAAAACTG	58.888	21	201	80996	81196
183	(T)9	9	81417	81425	TCATCCTTCCATTTATCCGC	59.862	20	CATTGCTTCGCATTATCTGG	59.281	20	153	81348	81500
184	(T)10	10	81550	81559	TCATCCTTCCATTTATCCGC	59.862	20	TGTGACTCGTTGGTTTAGGG	58.621	20	243	81348	81590
185	(T)10	10	81661	81670	CCCTAAACCAACGAGTCACA	58.621	20	GGGGTTTTAGGAATAAAAATTTGG	60.163	24	257	81571	81827
186	(TCT)3	9	82334	82342	GCAATTCCCTCCATACCAGA	59.894	20	CTGGATGCAGCAATGAAAAC	59.276	20	243	82258	82500
187	(TGC)3	9	82710	82718	CGTGCCCGAGGTTTTAATTT	61.181	20	CTATGTCTGCCCACAAAGCA	59.864	20	238	82608	82845
188	(A)11	11	82925	82935	GTAGGAACGTCCACGGATCT	59.018	20	GAGGACACGCGAAAAATGAT	60.081	20	218	82790	83007
189	(T)9	9	83227	83235	GCCCGGGACCAAGTTATTAT	60.041	20	GACTTTGATTCTTCGTCGCC	59.82	20	195	83139	83333
190	(T)8	8	83266	83273	GCCCGGGACCAAGTTATTAT	60.041	20	GACTTTGATTCTTCGTCGCC	59.82	20	195	83139	83333
191	(TTC)3	9	83360	83368	GGCGACGAAGAATCAAAGTC	59.82	20	CCAAAAACTGCTCAGCAACA	60.027	20	267	83314	83580
192	(GAT)3	9	83824	83832	ATCAATCAAAACCCCTTCCC	59.996	20	ATAAGCCAGATGACGGAACG	60.096	20	230	83759	83988
193	(A)9	9	88691	88699	TGAATCCCGTGAAACCATTT	60.17	20	TGACTCGATTGACGAAGGTG	59.831	20	278	88469	88746
194	(TCT)3	9	89392	89400	TTTTTCAGACCTATTGCGGA	58.361	20	AGGACCTCACGAACATTTGG	59.966	20	252	89229	89480
195	(CTT)3	9	89498	89506	GACACATCTGAGATCGCCAA	59.794	20	TAGGCTCGGGAAACAAAGAG	59.448	20	111	89445	89555
196	(GAA)3	9	91228	91236	AGACAAACTTGGGATTTGCG	60.11	20	AGACCAAAGGTCTTGAGCGA	59.989	20	273	91093	91365
197	(TTG)3	9	92640	92648	TGAACAGCGAACAACCAGAG	60.025	20	TAGGCTCGGTCAACTGGAAT	59.694	20	248	92535	92782
198	(TA)5	10	93476	93485	GGTCATGTCATATAGGCCCG	60.177	20	GGGATCCCTACGTCGTTACA	59.813	20	245	93403	93647
199	(AGA)3	9	94531	94539	CTCGCATATCCACCATTTGA	59.499	20	CCACTCCAGTCGTTGCTTTT	60.291	20	268	94377	94644
200	(A)9ccaaa(T)14	28	96131	96158	CCATCGAAGAGAAGCAAATGA	60.337	21	ATCAACTAAGCCCTCTCGGG	60.59	20	250	96019	96268
201	(T)9gatc(A)9	22	98259	98280	CCATGTTCTCATTGAGCGAA	59.799	20	CAATTCGGGATTTTCCTTGA	59.872	20	240	98214	98453
202	(T)10	10	98300	98309	CCATGTTCTCATTGAGCGAA	59.799	20	CAATTCGGGATTTTCCTTGA	59.872	20	240	98214	98453
203	(T)11	11	99078	99088	TTTTCGCGGAGTGAAATCTT	59.823	20	CCCTTTAAGACCCCGAAAAA	60.277	20	206	98939	99144
204	(CTG)3	9	103736	103744	AGGAAAGGCTTACGGTGGAT	59.962	20	TTATTGCTCTCCCACAACCC	59.933	20	280	103609	103888
205	(A)8	8	107026	107033	CTGCGGAAAAATAGCTCGAC	59.982	20	TCTCCACTGGATCTGTTCCC	60.048	20	268	106952	107219
206	(AT)5	10	107448	107457	GGAAAATCATGCTCGGGATA	59.862	20	CTTGCTCTGCTATTCTGCCC	60.118	20	230	107342	107571
207	(T)9	9	107474	107482	GGAAAATCATGCTCGGGATA	59.862	20	CTTGCTCTGCTATTCTGCCC	60.118	20	230	107342	107571
208	(CAA)3	9	108795	108803	TGCGTAATCTTCGCATTCAA	60.356	20	ACCAATCCAACCCATTTCAT	58.959	20	202	108676	108877
209	(A)10	10	109314	109323	GGAAGAAAGGGAGGATCTGG	60.008	20	GGTGGAAGTCGCATCTCTTC	59.81	20	253	109139	109391
210	(TCT)3	9	110087	110095	AATGGTACTAACCCAAAATTCCT	57.177	23	ATAGCTTGTTCAACAGCGGG	60.27	20	188	110050	110237
211	(T)8	8	110130	110137	AAAGAAATTGAATAGAAGGAGCG	58.188	23	GTTTGACAAAACATGTGCCG	60.011	20	277	110104	110380
212	(TAA)3	9	110965	110973	TTCGAAACTGCCAGCTATCC	60.352	20	TTCACACGACCTATTGCAGC	59.871	20	117	110925	111041
213	(A)8	8	111087	111094	GCTGCAATAGGTCGTGTGAA	59.871	20	TGCATTTTCTTTTGAGTTCGG	60.229	21	279	111022	111300
214	(ATAG)3	12	111359	111370	TGGTCCAAGACCATACATTTTG	59.724	22	TGGATCATCCCTTTCATTCC	59.685	20	205	111308	111512
215	(TA)9	18	111597	111614	TGGAAGTGGAATGAAAGGGA	60.43	20	TCTTTTCAAAGGTTTATGAAGGA	57.161	23	222	111486	111707
216	(A)8cgatttgtc(T)16actact(A)8	47	111764	111810	TCCTTCATAAACCTTTGAAAAGAAA	59.582	25	TTTTTGTCGTGTAAATCTTTGTTC	57.519	24	226	111685	111910
217	(A)8	8	111931	111938	GAACAAAGATTTACACGACAAAAA	57.519	24	TCCGTATGAGAGTGCTCATTT	57.436	21	260	111887	112146
218	(ATT)3	9	111963	111971	GAACAAAGATTTACACGACAAAAA	57.519	24	TCCGTATGAGAGTGCTCATTT	57.436	21	260	111887	112146
219	(T)8caagaaa(TAT)3aatcgata(T)9	41	112016	112056	GAACAAAGATTTACACGACAAAAA	57.519	24	TCCGTATGAGAGTGCTCATTT	57.436	21	260	111887	112146
220	(A)11gata(AT)6	27	112599	112625	GGAAGGGATATTGGACATCG	59.2	20	TTATTGATGGGGAAAGTAATAACC	57.553	24	280	112415	112694
221	(A)8	8	112659	112666	GGAAGGGATATTGGACATCG	59.2	20	TTATTGATGGGGAAAGTAATAACC	57.553	24	280	112415	112694
222	(ATT)3	9	112814	112822	AGCGAAATCAACAGGTTCTTTA	58.077	22	TGCCTAAGTTGCTCAAGAAAAA	59.184	22	280	112749	113028
223	(T)8	8	112922	112929	AGCGAAATCAACAGGTTCTTTA	58.077	22	TGCCTAAGTTGCTCAAGAAAAA	59.184	22	280	112749	113028
224	(ATT)3	9	113554	113562	TCTTTTTCGGTCGTTTCAAT	57.338	20	GCAAAAGCCCATGAAAGAAA	60.188	20	215	113425	113639
225	(A)14	14	113669	113682	ACGCGTTGGATTTATTCAGG	59.96	20	TGCATCATTAACCACTGGGA	59.924	20	248	113563	113810
226	(A)8	8	114404	114411	TTGTGGCTTCGCTAGGTTTT	59.883	20	TGTGAGAACCTTTTGAATCATTG	59.121	23	249	114272	114520
227	(T)9	9	114563	114571	CAATGATTCAAAAGGTTCTCACA	59.121	23	GATTCTGGACCCCGAGAGTT	60.456	20	223	114498	114720
228	(A)8	8	114881	114888	AACTCTCGGGGTCCAGAATC	60.456	20	CTTATCGATGGCTTCCCTTG	59.662	20	246	114701	114946
229	(A)9	9	116187	116195	GAACCGGCAGATATTGGAAA	59.901	20	GCATGAAACAACTCGAAGCA	59.995	20	247	116030	116276
230	(T)9	9	117892	117900	TCATGTATTGGTCCAGGCAA	59.924	20	TGCTTGAAATAGATAGGTTGAAAA	57.286	24	213	117802	118014
231	(TTC)3	9	119111	119119	CCTTTTCAAATAGCTCCAGCA	59.483	21	GGTTTTTGGGGATGGAATTT	59.867	20	280	118944	119223
232	(A)9	9	119697	119705	ACCTAGGTTTTTCAGCCCGT	59.998	20	TCCCATCCACCGATAAATGT	60.014	20	231	119591	119821
233	(A)11	11	119762	119772	ACCTAGGTTTTTCAGCCCGT	59.998	20	TCCCATCCACCGATAAATGT	60.014	20	231	119591	119821
234	(T)8	8	120083	120090	CTAACCATCCACGCGTTTTT	59.996	20	AATCGCTTTACCCCAAGGTT	59.835	20	162	119980	120141
235	(T)8	8	120227	120234	TCAACCAACCTTGGGGTAAA	60.198	20	TCTCTACGTGCGATTCGTTG	60.011	20	263	120116	120378
236	(AT)7tcc(T)11ca(T)11	41	120287	120327	TCAACCAACCTTGGGGTAAA	60.198	20	TCTCTACGTGCGATTCGTTG	60.011	20	263	120116	120378
237	(AGC)3	9	120428	120436	TCAACGAATCGCACGTAGAG	60.011	20	TGCCATCTCAAGTGTTGCTC	59.992	20	163	120358	120520
238	(T)9	9	122272	122280	GGGTGGTGAGGTCCCATATT	60.832	20	CTGGGAAAACGTCAACGACT	60.149	20	266	122049	122314
239	(T)8	8	122439	122446	CGTTTTCCCAGAATTTTTCG	59.559	20	TGATAATGAAATTCGGATCCTTG	60.155	23	278	122304	122581
240	(TAA)3	9	122535	122543	CGTTTTCCCAGAATTTTTCG	59.559	20	TGATAATGAAATTCGGATCCTTG	60.155	23	278	122304	122581
241	(A)10	10	122605	122614	TTGTACAAGGATCCGAATTTCA	59.451	22	TTGGATGCACAAATGTGAGG	60.517	20	199	122554	122752
242	(TA)5	10	122815	122824	CCCTCACATTTGTGCATCC	59.909	19	TTGGCCCAATTTTCGATTAG	59.901	20	246	122732	122977
243	(T)8	8	123003	123010	ATTGGGCCAAAGAAAGGATT	59.777	20	TCCCCTAAACGACGTAAAGAA	58.751	21	186	122968	123153
244	(T)12	12	123096	123107	ATTGGGCCAAAGAAAGGATT	59.777	20	TCCCCTAAACGACGTAAAGAA	58.751	21	186	122968	123153
245	(T)10	10	123187	123196	TTCTTTACGTCGTTTAGGGGA	58.751	21	ATCGGGATTTCATTGGTTCA	60.133	20	135	123133	123267
246	(T)11	11	123208	123218	TTCTTTACGTCGTTTAGGGGA	58.751	21	ATCGGGATTTCATTGGTTCA	60.133	20	135	123133	123267
247	(T)8	8	123749	123756	TGACCTGCTGATTCGTTTTCT	59.867	21	TGATTGGATGGGAATGAATG	59.127	20	267	123698	123964
248	(A)8	8	123903	123910	TTGGTATGACCCACGGTTTC	60.615	20	TGATTGGATGGGAATGAATG	59.127	20	122	123843	123964
249	(T)8	8	124382	124389	TGGATTGAAAAATAAGTTAGCCTCA	60.342	25	TTACCTCAGATTGCATGGGC	61.003	20	171	124324	124494
250	(T)10	10	124444	124453	TTTTTCGTATGAATCCACTTTGTT	59.007	24	TACCTCAGATTGCATGGGCT	60.624	20	110	124384	124493
251	(T)9	9	124755	124763	GCTTGTGATAAAGAGCATAAGTCA	57.814	24	TTTTGCGTTGAACAACTGTCT	58.471	21	236	124718	124953
252	(T)19	19	124803	124821	GCTTGTGATAAAGAGCATAAGTCA	57.814	24	TTTTGCGTTGAACAACTGTCT	58.471	21	236	124718	124953
253	(T)8	8	124861	124868	TTTCTCCATTTTCCTCATTCTTG	59.596	23	TTTTGCGTTGAACAACTGTCT	58.471	21	136	124818	124953
254	(A)13	13	124958	124970	AGACAGTTGTTCAACGCAAAA	58.471	21	GGCCAAATTCTTCACTCAGC	59.82	20	245	124933	125177
255	(T)14	14	124990	125003	AGACAGTTGTTCAACGCAAAA	58.471	21	GGCCAAATTCTTCACTCAGC	59.82	20	245	124933	125177
256	(T)8	8	125017	125024	AGACAGTTGTTCAACGCAAAA	58.471	21	GGCCAAATTCTTCACTCAGC	59.82	20	245	124933	125177
257	(T)8	8	125189	125196	GTGAAGAATTTGGCCACTCC	59.532	20	CATTAGTTGGCCCGAGAGAA	60.206	20	123	125163	125285
258	(T)13	13	125310	125322	TTCTCTCGGGCCAACTAATG	60.206	20	TTTTAACAGTTTGGGGGCTG	59.968	20	278	125266	125543
259	(T)8	8	125449	125456	TTCTCTCGGGCCAACTAATG	60.206	20	TTTTAACAGTTTGGGGGCTG	59.968	20	278	125266	125543
260	(T)8	8	125572	125579	GGTAGGTCAGTTTCCAGCCC	60.883	20	TGGGGTTCAACTATCCGAAA	60.301	20	201	125510	125710
261	(TTC)3gtttttatc(A)9(T)9	36	125951	125986	AAGCTATCCCAAGTTTCCGC	60.582	20	TTGCAAGCAAAAGCACATTC	59.999	20	203	125894	126096
262	(T)11	11	126007	126017	AAGCTATCCCAAGTTTCCGC	60.582	20	TTGCAAGCAAAAGCACATTC	59.999	20	203	125894	126096
263	(A)13	13	126037	126049	AAGCTATCCCAAGTTTCCGC	60.582	20	TTGCAAGCAAAAGCACATTC	59.999	20	203	125894	126096
264	(A)8	8	126065	126072	GCCCCCATATATCAAACGAA	59.621	20	TTCCCAAAGGCGTAAAACTG	60.103	20	113	126018	126130
265	(TTC)3	9	126491	126499	AATTCCAGGTTCGGTTGGTA	59.288	20	CCGAACCCCAAGAAGAAAA	60.029	19	224	126304	126527
266	(A)8	8	126529	126536	TTTCAGCTTCCAATTCTTCCA	59.809	21	TCAAAAATTTGAGCAAACAATAGAA	59.266	25	266	126336	126601
267	(T)8	8	126660	126667	TTTTCTTCTTGGGGTTCGG	60.029	19	TCCGTTCCAAATCATAACCAA	60.174	21	186	126509	126694
268	(T)9	9	126925	126933	GCGCGAAATCCCATGTAA	60.577	18	CCCCCAACCTTTCAACTTTT	60.193	20	278	126715	126992
269	(A)8	8	127039	127046	TCTTTTCCATCACTTTGGCA	59.247	20	GATGATGAATTCCACGTTCG	58.926	20	272	127013	127284
270	(T)10	10	127178	127187	TCTTTTCCATCACTTTGGCA	59.247	20	GATGATGAATTCCACGTTCG	58.926	20	272	127013	127284
271	(TTG)3	9	127698	127706	ACCAATCCAACCCATTTCAT	58.959	20	TGCGTAATCTTCGCATTCAA	60.356	20	202	127622	127823
272	(A)9	9	129019	129027	CTTGCTCTGCTATTCTGCCC	60.118	20	GGAAAATCATGCTCGGGATA	59.862	20	230	128928	129157
273	(AT)5	10	129044	129053	CTTGCTCTGCTATTCTGCCC	60.118	20	GGAAAATCATGCTCGGGATA	59.862	20	230	128928	129157
274	(T)8	8	129468	129475	TCTCCACTGGATCTGTTCCC	60.048	20	CTGCGGAAAAATAGCTCGAC	59.982	20	268	129280	129547
275	(CAG)3	9	132757	132765	TTATTGCTCTCCCACAACCC	59.933	20	AGGAAAGGCTTACGGTGGAT	59.962	20	280	132611	132890
276	(A)11	11	137413	137423	CCCTTTAAGACCCCGAAAAA	60.277	20	TTTTCGCGGAGTGAAATCTT	59.823	20	206	137355	137560
277	(A)10	10	138192	138201	CAATTCGGGATTTTCCTTGA	59.872	20	CCATGTTCTCATTGAGCGAA	59.799	20	240	138046	138285
278	(T)9gatc(A)9	22	138221	138242	CAATTCGGGATTTTCCTTGA	59.872	20	CCATGTTCTCATTGAGCGAA	59.799	20	240	138046	138285
279	(A)14tttgg(T)9	28	140343	140370	ATCAACTAAGCCCTCTCGGG	60.59	20	CCATCGAAGAGAAGCAAATGA	60.337	21	250	140231	140480
280	(TCT)3	9	141962	141970	CCACTCCAGTCGTTGCTTTT	60.291	20	CTCGCATATCCACCATTTGA	59.499	20	268	141855	142122
281	(AT)5	10	143015	143024	GGGATCCCTACGTCGTTACA	59.813	20	GGTCATGTCATATAGGCCCG	60.177	20	245	142852	143096
282	(CAA)3	9	143853	143861	TAGGCTCGGTCAACTGGAAT	59.694	20	TGAACAGCGAACAACCAGAG	60.025	20	248	143717	143964
283	(TTC)3	9	145265	145273	AGACCAAAGGTCTTGAGCGA	59.989	20	AGACAAACTTGGGATTTGCG	60.11	20	273	145134	145406
284	(AAG)3	9	146995	147003	TAGGCTCGGGAAACAAAGAG	59.448	20	GACACATCTGAGATCGCCAA	59.794	20	111	146944	147054
285	(AGA)3	9	147101	147109	AGGACCTCACGAACATTTGG	59.966	20	TTTTTCAGACCTATTGCGGA	58.361	20	252	147019	147270
286	(T)9	9	147802	147810	TGACTCGATTGACGAAGGTG	59.831	20	TGAATCCCGTGAAACCATTT	60.17	20	278	147753	148030
287	(ATC)3	9	152669	152677	ATAAGCCAGATGACGGAACG	60.096	20	ATCAATCAAAACCCCTTCCC	59.996	20	230	152511	152740
288	(GAA)3	9	153133	153141	CCAAAAACTGCTCAGCAACA	60.027	20	GGCGACGAAGAATCAAAGTC	59.82	20	267	152919	153185
289	(A)8	8	153228	153235	GACTTTGATTCTTCGTCGCC	59.82	20	GCCCGGGACCAAGTTATTAT	60.041	20	195	153166	153360
290	(A)9	9	153266	153274	GACTTTGATTCTTCGTCGCC	59.82	20	GCCCGGGACCAAGTTATTAT	60.041	20	195	153166	153360
